# Supplementary material for: Single-Cell Proteomic Analysis Dissects the Complexity of Tumor Microenvironment in Muscle Invasive Bladder Cancer
Source: Cancers (Basel). 2021 Oct 29;13(21):5440. doi: 10.3390/cancers13215440 (PMC8582554; doi:10.3390/cancers13215440)
Supplement: Supplementary file 1 [file cancers-13-05440-s001.zip]

Archive with 1 entries (1 files):
- cancers-1402777-supplementary.pdf
